# Supplementary material for: Comparative Transcriptome Analysis Reveals Sexually Dimorphic Gene Expression in the Gonads of Brachymystax tsinlingensis Li
Source: Animals (Basel). 2023 Nov 29;13(23):3690. doi: 10.3390/ani13233690 (PMC10705525; doi:10.3390/ani13233690)
Supplement: Supplementary file 1 [file animals-13-03690-s001.zip]

Archive with 4 entries (4 files):
- Figure S1.jpg
- Figure S2.jpg
- table S1.pdf
- Table S2.csv
