# Supplementary material for: Comparative Transcriptome Analysis Reveals Sexually Dimorphic Gene Expression in the Gonads of Brachymystax tsinlingensis Li
Source: Animals (Basel). 2023 Nov 29;13(23):3690. doi: 10.3390/ani13233690 (PMC10705525; doi:10.3390/ani13233690)
Supplement: Supplementary file 1 [file animals-13-03690-s001.zip › Table S2.csv]

Species_class	Species_list	Number	Percent
Actinopteri	Oncorhynchus mykiss	38174	45.81%
Actinopteri	Salmo salar	19293	23.15%
Actinopteri	Salvelinus alpinus	7064	8.48%
Actinopteri	Oncorhynchus kisutch	4743	5.69%
Actinopteri	Oncorhynchus tshawytscha	3545	4.25%
Actinopteri	Anabarilius grahami	1868	2.24%
Actinopteri	Esox lucius	1485	1.78%
Actinopteri	Cyprinus carpio	617	0.74%
Actinopteri	Carassius auratus	390	0.47%
Actinopteri	Oreochromis niloticus	331	0.40%
Actinopteri	Labeo rohita	321	0.39%
Actinopteri	Danio rerio	246	0.30%
Actinopteri	Collichthys lucidus	234	0.28%
Actinopteri	Perca flavescens	193	0.23%
Actinopteri	Astatotilapia calliptera	187	0.22%
Coelacanthimorpha	Latimeria chalumnae	186	0.22%
Actinopteri	Larimichthys crocea	168	0.20%
Actinopteri	Siniperca chuatsi	165	0.20%
Cladistia	Erpetoichthys calabaricus	160	0.19%
Actinopteri	Astyanax mexicanus	157	0.19%
Actinopteri	Scophthalmus maximus	148	0.18%
Actinopteri	Acipenser ruthenus	138	0.17%
Actinopteri	Scleropages formosus	123	0.15%
Actinopteri	Dicentrarchus labrax	121	0.15%
Actinopteri	Sinocyclocheilus rhinocerous	114	0.14%
Actinopteri	Austrofundulus limnaeus	107	0.13%
Actinopteri	Takifugu rubripes	105	0.13%
Actinopteri	Clupea harengus	103	0.12%
Actinopteri	Lepisosteus oculatus	96	0.12%
Actinopteri	Mastacembelus armatus	92	0.11%
Actinopteri	Oryzias latipes	90	0.11%
Actinopteri	Sinocyclocheilus grahami	90	0.11%
Actinopteri	Acipenser fulvescens	89	0.11%
Actinopteri	Denticeps clupeoides	87	0.10%
Actinopteri	Pleuronectes platessa	85	0.10%
Actinopteri	Pangasianodon hypophthalmus	84	0.10%
Actinopteri	Notothenia coriiceps	83	0.10%
Actinopteri	Fundulus heteroclitus	82	0.10%
Actinopteri	Paramormyrops kingsleyae	74	0.09%
Actinopteri	Nothobranchius furzeri	72	0.09%
Actinopteri	Tetraodon nigroviridis	70	0.08%
Actinopteri	Sinocyclocheilus anshuiensis	70	0.08%
Actinopteri	Pygocentrus nattereri	70	0.08%
Actinopteri	Tachysurus fulvidraco	68	0.08%
Actinopteri	Lates calcarifer	68	0.08%
Actinopteri	Ictalurus punctatus	64	0.08%
Actinopteri	Gouania willdenowi	63	0.08%
Actinopteri	Stegastes partitus	59	0.07%
Actinopteri	Anabas testudineus	55	0.07%
Actinopteri	Monopterus albus	53	0.06%
Actinopteri	Parambassis ranga	52	0.06%
Chondrichthyes	Callorhinchus milii	52	0.06%
Actinopteri	Seriola lalandi	51	0.06%
Actinopteri	Gambusia affinis	45	0.05%
Actinopteri	Electrophorus electricus	45	0.05%
Actinopteri	Xiphophorus maculatus	43	0.05%
Actinopteri	Paralichthys olivaceus	42	0.05%
Actinopteri	Oryzias javanicus	41	0.05%
Actinopteri	Labrus bergylta	40	0.05%
Actinopteri	Xiphophorus couchianus	39	0.05%
Actinopteri	Oryzias melastigma	36	0.04%
Actinopteri	Cynoglossus semilaevis	35	0.04%
Actinopteri	Betta splendens	34	0.04%
Actinopteri	Salmo marmoratus	33	0.04%
Actinopteri	Seriola dumerili	32	0.04%
Actinopteri	Acanthochromis polyacanthus	32	0.04%
Actinopteri	Maylandia zebra	31	0.04%
Actinopteri	Hippocampus comes	31	0.04%
Actinopteri	Kryptolebias marmoratus	30	0.04%
Actinopteri	Boleophthalmus pectinirostris	29	0.03%
Actinopteri	Cyprinodon variegatus	28	0.03%
Actinopteri	Haplochromis burtoni	27	0.03%
Actinopteri	Amphiprion ocellaris	24	0.03%
Actinopteri	Pundamilia nyererei	22	0.03%
Chondrichthyes	Rhincodon typus	22	0.03%
Actinopteri	Anguilla japonica	21	0.03%
Actinopteri	Salvelinus malma	21	0.03%
Actinopteri	Poecilia mexicana	18	0.02%
Actinopteri	Neolamprologus brichardi	17	0.02%
Actinopteri	Poecilia formosa	16	0.02%
Actinopteri	Poecilia latipinna	11	0.01%
Actinopteri	Poecilia reticulata	10	0.01%
Actinopteri	Clarias batrachus	9	0.01%
Actinopteri	Salmo trutta	8	0.01%
Actinopteri	Oncorhynchus keta	8	0.01%
Actinopteri	Brachymystax lenok	8	0.01%
Actinopteri	Anoplopoma fimbria	8	0.01%
Actinopteri	Oncorhynchus masou	7	0.01%
Actinopteri	Coregonus maraena	5	0.01%
Actinopteri	Hucho taimen	5	0.01%
Actinopteri	Osmerus mordax	5	0.01%
Actinopteri	Epinephelus coioides	5	0.01%
Actinopteri	Epinephelus bruneus	4	0%
Actinopteri	Lateolabrax maculatus	3	0%
Actinopteri	Lycodichthys dearborni	3	0%
Actinopteri	Sparus aurata	3	0%
Actinopteri	Ictalurus furcatus	3	0%
Chondrichthyes	Scyliorhinus retifer	3	0%
Hyperoartia	Petromyzon marinus	2	0%
Actinopteri	Umbra limi	2	0%
Actinopteri	Salvelinus namaycush	2	0%
Myxini	Myxine glutinosa	2	0%
Dipnoi	Protopterus aethiopicus	2	0%
Actinopteri	Chionodraco rastrospinosus	2	0%
Actinopteri	Ctenopharyngodon idella	2	0%
Actinopteri	Salvelinus fontinalis	2	0%
Actinopteri	Gasterosteus aculeatus	2	0%
Actinopteri	Pagrus major	2	0%
Actinopteri	Chanos chanos	2	0%
Actinopteri	Coregonus lavaretus	2	0%
Hyperoartia	Lampetra fluviatilis	1	0%
Actinopteri	Chlorophthalmus nigromarginatus	1	0%
Actinopteri	Coregonus clupeaformis	1	0%
Actinopteri	Antigonia capros	1	0%
Actinopteri	Dissostichus mawsoni	1	0%
Actinopteri	Arapaima gigas	1	0%
Chondrichthyes	Triakis scyllium	1	0%
Actinopteri	Oncorhynchus clarkii	1	0%
Actinopteri	Brachirus orientalis	1	0%
Actinopteri	Clarias gariepinus	1	0%
Actinopteri	Lebiasina astrigata	1	0%
Actinopteri	Moxostoma poecilurum	1	0%
Hyperoartia	Lethenteron camtschaticum	1	0%
Actinopteri	Acipenser baerii	1	0%
Actinopteri	Salmo ischchan	1	0%
Actinopteri	Schizothorax richardsonii	1	0%
Actinopteri	Epinephelus akaara	1	0%
Actinopteri	Mallotus villosus	1	0%
Chondrichthyes	Telatrygon zugei	1	0%
Actinopteri	Oreochromis mossambicus	1	0%
Dipnoi	Protopterus dolloi	1	0%
Actinopteri	Cottoperca gobio	1	0%
Actinopteri	Channa maculata	1	0%
Chondrichthyes	Pristis pectinata	1	0%
Actinopteri	Chagunius chagunio	1	0%
Chondrichthyes	Himantura signifer	1	0%
Actinopteri	Scaphirhynchus platorynchus	1	0%
Actinopteri	Acanthurus triostegus	1	0%
Actinopteri	Hypophthalmichthys nobilis	1	0%
Actinopteri	Notopterus notopterus	1	0%
Actinopteri	Enteromius pobeguini	1	0%
Chondrichthyes	Atelomycterus marmoratus	1	0%
Chondrichthyes	Hemiscyllium ocellatum	1	0%
Actinopteri	Pagrus auratus	1	0%
Actinopteri	Hucho hucho	1	0%
Actinopteri	Corythoichthys flavofasciatus	1	0%
Actinopteri	Anguilla anguilla	1	0%
Actinopteri	Dionda argentosa	1	0%
Chondrichthyes	Squatina formosa	1	0%
Actinopteri	Gillichthys mirabilis	1	0%
Actinopteri	Acrossocheilus fasciatus	1	0%
Actinopteri	Clupanodon thrissa	1	0%
Chondrichthyes	Sphyrna tiburo	1	0%
Actinopteri	Thunnus thynnus	1	0%
Actinopteri	Sinobdella sinensis	1	0%
Actinopteri	Platichthys flesus	1	0%
Actinopteri	Acipenser oxyrinchus	1	0%
Actinopteri	Merluccius merluccius	1	0%
Actinopteri	Odontesthes hatcheri	1	0%
Chondrichthyes	Squalus acanthias	1	0%
Actinopteri	Carassius carassius	1	0%
Chondrichthyes	Pristis clavata	1	0%
Actinopteri	Thymallus arcticus	1	0%
Chondrichthyes	Narcine entemedor	1	0%
Actinopteri	Pungitius pungitius	1	0%
